# Supplementary material for: High-Performance Flexible PLA/BTO-Based Pressure Sensor for Motion Monitoring and Human–Computer Interaction
Source: Biosensors (Basel). 2024 Oct 17;14(10):508. doi: 10.3390/bios14100508 (PMC11506190; doi:10.3390/bios14100508)
Supplement: Supplementary file 1 [file biosensors-14-00508-s001.zip]

Archive with 1 entries (1 files):
- biosensors-3041639-supplementary.pdf
